# Supplementary material for: Genome-driven evolutionary game theory helps understand the rise of metabolic interdependencies in microbial communities
Source: Nat Commun. 2017 Nov 16;8:1563. doi: 10.1038/s41467-017-01407-5 (PMC5691134; doi:10.1038/s41467-017-01407-5)
Supplement: Supplementary file 3 — Supplementary Data 1 [file 41467_2017_1407_MOESM3_ESM.xlsx]

## Sheet: Supplementary Data 1
Genome-driven evolutionary game theory helps understand the rise of metabolic interdependencies in microbial communities
Ali R. Zomorrodi and Daniel Segre
List of genes removed in the model to create auxotrophy for each amino acid
Amino acid	Gene knockouts	Reactions removed	Auxotrophy	Comments
ala	(b2290 (alaA) or b2379 (alaC)) as well as b3572 (avtA) for L-alanine, (b1190 (dadX) or b4053 (alr)) for D-alanine	((ala_L,ala_C),ALATA_L), ((dadX,alr),ALAR),	[['EX_LalaDgluMdapDala(e)'], ['EX_alaala(e)'], ['EX_ala_L(e)'], ['EX_LalaDgluMdap(e)'], ['EX_LalaLglu(e)'], ['EX_LalaDglu(e)'], ['EX_ala_D(e)']]	According to the Ecocyc page for avtA triple mutant of (alaA, alaC, avtA) is auxotropho for L-alanine. dadX or alr mutants creates D-alanine auxotrophy
arg	argB (b3959), argC (b3958), argE (b3957), argH (b3960)	(argB, ACGK), (argC, AGPR), (argE, [ACODA, NACODA]), (argH,ARGSL)	[['EX_arg_L(e)']] for argH and [['EX_arg_L(e)'], ['EX_orn(e)']] for argB/C/E	Work only with argH as for the rest the mutant will be auxotroph for both arg_L and orn
asn	b3744(asnA), b0674 (asnB) --> Remove both	(asnA, ASNS2), (asnB, ASNS1)	[['EX_asn_L(e)']]	-
asp	b0928 (aspC)	ASPTA	[['EX_asp_L(e)'], ['EX_asn_L(e)']]	The gene codes for other reactions as well but in combination (using OR) with other genes
cys	b2750 (cysC)	ADSK	[['EX_gthrd(e)'], ['EX_cys_L(e)'], ['EX_cgly(e)'], ['EX_cys_D(e)']]	-
gln	b3870 (glnA)	GLNS	[['EX_gln_L(e)']]	-
glu	(b3212 (gltB) and b3213 (gltD)) also b1761 (gdhA) --> Remove (gltB,gdhA) or (gltD, gdhA)	(gltB and gltD, GLUSy) , (gdhA, GLUDy)	[['EX_LalaDgluMdapDala(e)'], ['EX_LalaDgluMdap(e)'], ['EX_arg_L(e)'], ['EX_gthrd(e)'], ['EX_LalaDglu(e)'], ['EX_ptrc(e)'], ['EX_LalaLglu(e)'], ['EX_alaala(e)'], ['EX_orn(e)'], ['EX_asp_L(e)'], ['EX_agm(e)'], ['EX_gln_L(e)'], ['EX_4abut(e)'], ['EX_asn_L(e)'], ['EX_glu_L(e)'], ['EX_ala_L(e)'], ['EX_ala_D(e)']]	-
gly	b2551 (glyA), b3617 (kbl), (b2551 (glyA) or b0870 (ltaE))	(glcyA, GHMT2r), (kbl, GLYAT), ((glyA, ltaE),[THRAi, THRA2i])		The gene codes for other reactions as well but in combination (using OR) with other genes
his	b2022 (hisB), b2021 (hisC), b2020 (hisD), b2026 (hisI)	(hisB, [HISTP,IGPDH]), (hisB, HSTPT), (hisC, HISTD), (hisI, [PRAMPC,PRATPP])	[['EX_his_L(e)']] for all genes	-
ile	b3770 (ilvE)	['ILETA','VALTA']	[['EX_ile_L(e)']]	-
leu	b0073 (leuB), b0072 (leuC), b0071 (leuD)	(leuB, [IPMD,OMCDC]), (leuC, [IPPMIa,IPPMIb]), (leuD, [IPPMIa,IPPMIb] )	[['EX_leu_L(e)']] for all single deletions of these genes	-
lys	b2838 (lysA)	DAPDC	[['EX_lys_L(e)']]	-
met	(b4019 (metH) or b3829 (metE)), (b3008 (metC) or b1622 (malY))	METS for (b4019 (metH) or b3829 (metE)), for CYSTL (b3008 (metC) or b1622 (malY))	[['EX_met_L(e)'], ['EX_metsox_S_L(e)'], ['EX_metsox_R_L(e)']] for CYSTL removal and [['EX_mmet(e)']] for METS removal	-
phe	(b3770 (ilvE) or b0928 (aspC) or b4054 (tyrB))	PHETA1	[['EX_phe_L(e)']]	Note that ilvE and aspC code for other amino acids biosytnehsis pathways as well and their removal will result in the blockage of multiple amino acid synthesis. In the model, we just remove PHETA1 though
pro	b0386 (proC)	P5CR	[['EX_progly(e)'], ['EX_pro_L(e)']]	-
ser	b4388 (serB) AND b2551 (glyA)	(serB, PSP_L), (glyA, GHMT2r)	[['EX_g3ps(e)'], ['EX_ser_D(e)'], ['EX_pser_L(e)'], ['EX_ser_L(e)']]	-
thr	b0004 (thrC)	['THRS', '4HTHRS']	[['EX_thr_L(e)'], ['EX_thrp(e)']]	-
trp	b1261 (trpB), b11260 (trpA)		['EX_trp_L(e)']]	-
tyr	b2600 (tyrA)	PPND	[['EX_tyrp(e)'], ['EX_tyr_L(e)']]	-
val	b3770 (ilvE), b3572 (avtA)	(ivlE, [ILETA,VALTA]), (avtA, VPAMTr)	[['EX_val_L(e)']]	Only removal of VALTA and VPAMTr creates val_L auxotrophy. If ILETA is also removed, it leads to ile_L auxotrophy too
