# Supplementary material for: Genome-driven evolutionary game theory helps understand the rise of metabolic interdependencies in microbial communities
Source: Nat Commun. 2017 Nov 16;8:1563. doi: 10.1038/s41467-017-01407-5 (PMC5691134; doi:10.1038/s41467-017-01407-5)
Supplement: Supplementary file 4 — Supplementary Data 2 [file 41467_2017_1407_MOESM4_ESM.xlsx]

## Sheet: Supplementary Data 2
Genome-driven evolutionary game theory helps understand the rise of metabolic interdependencies in microbial communities
Ali R. Zomorrodi and Daniel Segre
Orginal data values used to plot Figure 2J
Amino acid	Data from PMID: 22963408	Data from PMID: 22963408 normalized to max (%)	Data from PMID: 17981982 (plankton)	Data from PMID: 17981982 (plankton) normalized to max (%)	Data from: PMID: 17981982 (biofilm)	Data from: PMID: 17981982 (biofilm) normalized ot max (%)	Average normalized values over the three datasets	Standard deviation of normalized values over three datasets
ala	1.69	1.9096	7	13.2075	65	69.8925	28.3365	29.7443
val	88.5	100	8	15.0943	93	100	71.6981	40.0249
asp	20.87	23.5819	8	15.0943	5	5.37634	14.6842	7.43805
gly	1.23	1.38983	27	50.9434	10	10.7527	21.0286	21.4955
ser	0.87	0.983051	53	100	7	7.52688	36.17	45.2136
asn	None	None	None	None	None	None	nan	nan
glu	0	0	11	20.7547	4	4.30108	8.35193	8.94415
leu	20.17	22.791	6	11.3208	1	1.07527	11.729	8.87009
pro	0.54	0.610169	0.5	0.943396	0.5	0.537634	0.697067	0.176681
thr	2.59	2.92655	4	7.54717	1	1.07527	3.84966	2.72158
gln	0	0	None	None	None	None	0	0
ile	20.17	22.791	6	11.3208	2	2.15054	12.0874	8.44384
lys	0	0	16	30.1887	1	1.07527	10.4213	13.9845
cys	None	None	2	3.77358	1	1.07527	2.42443	1.34916
phe	28	31.6384	3	5.66038	1	1.07527	12.7914	13.4577
arg	9.61	10.8588	5	9.43396	1	1.07527	7.12266	4.31553
tyr	29.8	33.6723	3	5.66038	1	1.07527	13.4693	14.4078
met	0.55	0.621469	1	1.88679	0.5	0.537634	1.0153	0.617189
his	None	None	0.5	0.943396	0.5	0.537634	0.740515	0.202881
trp	0.25	0.282486	None	None	None	None	0.282486	0
