# Supplementary material for: Genome-driven evolutionary game theory helps understand the rise of metabolic interdependencies in microbial communities
Source: Nat Commun. 2017 Nov 16;8:1563. doi: 10.1038/s41467-017-01407-5 (PMC5691134; doi:10.1038/s41467-017-01407-5)
Supplement: Supplementary file 5 — Supplementary Data 3 [file 41467_2017_1407_MOESM5_ESM.xlsx]

## Sheet: Supplementary Data 3
Genome-driven evolutionary game theory helps understand the rise of metabolic interdependencies in microbial communities
Ali R. Zomorrodi and Daniel Segre
List of amino acid pairs containing equilibria in the sustainable leakiness region that do not include (00, 11)
These are amino acid pairs with an equilibrium that does not contain (00, 11)
Amino acid pair	Equilibra in the sustainable leakiness region and their frequency of occurance in this region
( ala_L , glu_L )	(01, 11) --> 3 , (10, 11) --> 188 ,
( asp_L , leu_L )	(10, 11) --> 2 ,
( asp_L , ser_L )	(10, 11) --> 4 ,
( glu_L , val_L )	(01, 11) --> 73 , (10, 11) --> 29 , () --> 24 ,
( asp_L , phe_L )	(10, 11) --> 1 ,
( asp_L , cys_L )	(10, 11) --> 1 ,
( asp_L , glu_L )	(01, 11) --> 3 , (10, 11) --> 106 , (11, 11) --> 2 ,
( asp_L , tyr_L )	(10, 11) --> 1 ,
( glu_L , ser_L )	(01, 11) --> 57 , (10, 11) --> 23 , () --> 19 ,
( ala_L , asp_L )	(01, 11) --> 10 ,
( asp_L , gly )	(10, 11) --> 4 ,
( asp_L , pro_L )	(10, 11) --> 2 ,
( glu_L , gly )	(01, 11) --> 57 , (10, 11) --> 23 , () --> 19 ,
( asp_L , gln_L )	(10, 11) --> 2 ,
( cys_L , glu_L )	(01, 11) --> 8 , ((00, 11), (10, 11)) --> 20 , () --> 8 ,
( asp_L , ile_L )	((00, 11), (01, 11)) --> 61 , () --> 6 , (10, 11) --> 2 ,
( glu_L , pro_L )	((00, 11), (01, 11)) --> 34 , () --> 12 , (10, 11) --> 14 ,
( glu_L , leu_L )	((00, 11), (01, 11)) --> 39 , () --> 14 , (10, 11) --> 16 ,
( glu_L , lys_L )	((00, 11), (01, 11)) --> 23 , () --> 10 , (10, 11) --> 9 ,
( asp_L , met_L )	((00, 11), (01, 11)) --> 27 , () --> 3 , (10, 11) --> 1 ,
( asn_L , glu_L )	((00, 11), (10, 11)) --> 69 , (01, 11) --> 6 , () --> 3 ,
( glu_L , phe_L )	((00, 11), (01, 11)) --> 14 , () --> 6 , (10, 11) --> 6 ,
( glu_L , his_L )	((00, 11), (01, 11)) --> 10 , () --> 5 , (10, 11) --> 4 ,
( asp_L , thr_L )	((00, 11), (01, 11)) --> 79 , () --> 8 , (10, 11) --> 2 ,
( glu_L , tyr_L )	((00, 11), (01, 11)) --> 14 , () --> 5 , (10, 11) --> 6 ,
( glu_L , trp_L )	(10, 11) --> 3 , () --> 4 , ((00, 11), (01, 11)) --> 8 ,
( glu_L , thr_L )	((00, 11), (01, 11)) --> 34 , () --> 12 , (10, 11) --> 14 ,
( gln_L , glu_L )	((00, 11), (10, 11)) --> 40 , (01, 11) --> 6 , (10, 11) --> 8 , () --> 2 ,
( arg_L , asp_L )	((00, 11), (10, 11)) --> 33 , (01, 11) --> 1 , () --> 3 ,
( glu_L , met_L )	((00, 11), (01, 11)) --> 12 , () --> 5 , (10, 11) --> 5 ,
( arg_L , glu_L )	((00, 11), (10, 11)) --> 24 , (01, 11) --> 1 ,
( glu_L , ile_L )	((00, 11), (01, 11)) --> 27 , () --> 9 , (10, 11) --> 11 ,
( asp_L , lys_L )	((00, 11), (01, 11)) --> 55 , () --> 6 , (10, 11) --> 1 ,
( asp_L , val_L )	((00, 00), (00, 11), (01, 10)) --> 1 , (10, 11) --> 5 ,
[ali
